# Supplementary material for: How low working memory demands and reduced anticipatory attentional gating contribute to impaired inhibition during acute alcohol intoxication
Source: Sci Rep. 2022 Feb 21;12:2892. doi: 10.1038/s41598-022-06517-9 (PMC8861183; doi:10.1038/s41598-022-06517-9)
Supplement: Supplementary file 1 — Supplementary Information 1. [file 41598_2022_6517_MOESM1_ESM.xlsx]

## Sheet: intoxication
	Please enter values
	Sex (f/m)	m	enter data here
	height in cm	175	enter data here
	weight in kg	70	enter data here
	age in years	23	enter data here
	Vol % of alcoholic beverage	40	enter data here
	only change max. BAC (not realistic BAC!)
	max. BAC	1.6	enter data here, if needed
	realistic BAC on an empty stomach (assumed resorption deficit of 20%) The maximum will be reached about 60 min. after and of consumption (if consumed within 30 min, or less)	1.28	do NOT enter data here
	Your results (please don't manipulate)
	estimated total body water in l	42.5873	do NOT enter data here
	required alcohol in gr	89.8592	do NOT enter data here
	ml of alcoholic beverage needed (consumption within 30 minutes)	280.81	use for alcohol administration
